# Supplementary material for: Consumer Hedonic Ratings and Associated Sensory Characteristics and Emotional Responses to Fourteen Pecan Varieties Grown in Texas
Source: Plants (Basel). 2022 Jul 9;11(14):1814. doi: 10.3390/plants11141814 (PMC9318619; doi:10.3390/plants11141814)
Supplement: Supplementary file 1 [file plants-11-01814-s001.zip]

Archive with 1 entries (1 files):
- plants-1776705-supplementary.pdf
